# Supplementary material for: MEWDS-like Presentation Unmasking Sequential Bilateral Multifocal Choroiditis: Insights from Longitudinal Multimodal Imaging
Source: Biomedicines. 2026 Mar 13;14(3):649. doi: 10.3390/biomedicines14030649 (PMC13024056; doi:10.3390/biomedicines14030649)
Supplement: Supplementary file 1 [file biomedicines-14-00649-s001.zip]

Archive with 1 entries (1 files):
- biomedicines-4171313-supplementary.pdf
